# Supplementary material for: Effects of Ethanol on Expression of Coding and Noncoding RNAs in Murine Neuroblastoma Neuro2a Cells
Source: Int J Mol Sci. 2022 Jun 30;23(13):7294. doi: 10.3390/ijms23137294 (PMC9267046; doi:10.3390/ijms23137294)
Supplement: Supplementary file 1 [file ijms-23-07294-s001.zip]

Archive with 3 entries (3 files):
- Figure S1.pptx
- Table S1. Enriched GO terms in BP category.xlsx
- Table S2.pdf
