# Supplementary material for: Effects of Ethanol on Expression of Coding and Noncoding RNAs in Murine Neuroblastoma Neuro2a Cells
Source: Int J Mol Sci. 2022 Jun 30;23(13):7294. doi: 10.3390/ijms23137294 (PMC9267046; doi:10.3390/ijms23137294)
Supplement: Supplementary file 1 [file ijms-23-07294-s001.zip › Table S1. Enriched GO terms in BP category.xlsx]

## Sheet: E24h vs Control
	source	term_id	term_name	intersections (gene id)	adjusted_p_value	term_size	query_size	intersection_size	effective_domain_size
1	GO:BP	GO:0032493	response to bacterial lipoprotein	21897	0.191546	6	27	1	21354
2	GO:BP	GO:1900451	positive regulation of glutamate receptor signaling pathway	58234	0.191546	3	27	1	21354
3	GO:BP	GO:0070542	response to fatty acid	233080, 14219	0.191546	71	27	2	21354
4	GO:BP	GO:0070318	positive regulation of G0 to G1 transition	14219	0.191546	5	27	1	21354
5	GO:BP	GO:0070339	response to bacterial lipopeptide	21897	0.191546	5	27	1	21354
6	GO:BP	GO:0070340	detection of bacterial lipopeptide	21897	0.191546	3	27	1	21354
7	GO:BP	GO:0060722	cell proliferation involved in embryonic placenta development	73679	0.191546	4	27	1	21354
8	GO:BP	GO:0032243	negative regulation of nucleoside transport	69994	0.191546	2	27	1	21354
9	GO:BP	GO:0032242	regulation of nucleoside transport	69994	0.191546	3	27	1	21354
10	GO:BP	GO:0060249	anatomical structure homeostasis	207209, 193740, 11435, 14219	0.191546	413	27	4	21354
11	GO:BP	GO:0032240	negative regulation of nucleobase-containing compound transport	69994	0.191546	4	27	1	21354
12	GO:BP	GO:0002525	acute inflammatory response to non-antigenic stimulus	233080	0.191546	4	27	1	21354
13	GO:BP	GO:0060720	spongiotrophoblast cell proliferation	73679	0.191546	4	27	1	21354
14	GO:BP	GO:0090063	positive regulation of microtubule nucleation	193740	0.191546	6	27	1	21354
15	GO:BP	GO:0034130	toll-like receptor 1 signaling pathway	21897	0.191546	1	27	1	21354
16	GO:BP	GO:0008612	peptidyl-lysine modification to peptidyl-hypusine	101055670	0.191546	4	27	1	21354
17	GO:BP	GO:0034059	response to anoxia	14219	0.191546	3	27	1	21354
18	GO:BP	GO:0003062	regulation of heart rate by chemical signal	233080	0.191546	5	27	1	21354
19	GO:BP	GO:1905150	regulation of voltage-gated sodium channel activity	14166	0.191546	6	27	1	21354
20	GO:BP	GO:0048298	positive regulation of isotype switching to IgA isotypes	69583	0.191546	6	27	1	21354

## Sheet: E72h vs Control
	source	term_id	term_name	intersections	adjusted_p_value	term_size	query_size	intersection_size	effective_domain_size
1	GO:BP	GO:0031323	regulation of cellular metabolic process	21951, 207214, 19106, 103554, 74006, 52615, 233080, 98415, 233789, 23960, 72567, 26885, 229096, 64602, 19317, 22040, 72720, 60599, 544971, 73233, 229542, 232314, 382236, 20688, 22589, 67973, 73178, 216965, 15270, 22027, 80892, 243725, 21898, 319168, 12402, 18227, 238276, 26405, 81702, 11920, 103172, 217864, 226982, 67341, 17876, 226470, 629016, 244879, 13006, 18711, 110651, 114642, 269254, 21406,…	1.10666e-27	6090	844	394	21354
2	GO:BP	GO:1901360	organic cyclic compound metabolic process	21951, 19106, 103554, 326622, 107373, 52615, 98415, 15490, 319160, 233789, 23960, 72567, 26885, 229096, 319161, 64602, 19317, 22040, 72720, 331401, 60599, 241062, 544971, 73233, 229542, 382236, 19134, 20688, 22589, 67973, 73178, 216965, 15270, 66885, 80892, 21898, 319168, 18139, 18227, 338351, 26405, 11920, 97122, 103172, 217864, 67341, 17876, 226470, 629016, 244879, 13006, 110651, 114642, 269254…	7.58419e-29	5874	844	388	21354
3	GO:BP	GO:0006725	cellular aromatic compound metabolic process	21951, 19106, 103554, 326622, 107373, 52615, 98415, 319160, 233789, 23960, 72567, 26885, 229096, 319161, 64602, 19317, 22040, 72720, 331401, 60599, 241062, 544971, 73233, 229542, 382236, 19134, 20688, 22589, 67973, 73178, 216965, 15270, 66885, 80892, 21898, 319168, 18139, 18227, 338351, 26405, 11920, 97122, 103172, 217864, 67341, 17876, 226470, 629016, 244879, 13006, 110651, 114642, 269254, 21406…	1.74008e-30	5668	844	384	21354
4	GO:BP	GO:0046483	heterocycle metabolic process	21951, 19106, 103554, 326622, 107373, 52615, 98415, 319160, 233789, 23960, 72567, 26885, 229096, 319161, 64602, 19317, 22040, 72720, 331401, 60599, 241062, 544971, 73233, 229542, 382236, 19134, 20688, 22589, 67973, 73178, 216965, 15270, 66885, 80892, 21898, 319168, 18139, 18227, 338351, 26405, 11920, 97122, 103172, 217864, 67341, 17876, 226470, 629016, 244879, 13006, 110651, 114642, 269254, 21406…	4.23912e-30	5587	844	379	21354
5	GO:BP	GO:0006139	nucleobase-containing compound metabolic process	21951, 19106, 103554, 326622, 107373, 52615, 98415, 319160, 233789, 23960, 72567, 26885, 229096, 319161, 19317, 22040, 72720, 331401, 60599, 241062, 544971, 73233, 229542, 382236, 19134, 20688, 22589, 67973, 73178, 216965, 15270, 66885, 80892, 21898, 319168, 18139, 18227, 338351, 26405, 11920, 97122, 103172, 217864, 67341, 17876, 226470, 629016, 244879, 13006, 110651, 114642, 269254, 21406, 32661…	1.14621e-30	5468	844	376	21354
6	GO:BP	GO:0090304	nucleic acid metabolic process	21951, 19106, 103554, 326622, 107373, 52615, 98415, 319160, 233789, 23960, 72567, 26885, 229096, 319161, 19317, 22040, 72720, 331401, 60599, 241062, 544971, 73233, 229542, 382236, 19134, 20688, 22589, 67973, 73178, 216965, 15270, 80892, 21898, 319168, 18139, 18227, 338351, 26405, 11920, 97122, 103172, 217864, 67341, 17876, 226470, 629016, 244879, 13006, 110651, 114642, 269254, 21406, 326619, 2604…	8.8177e-35	5003	844	365	21354
7	GO:BP	GO:0009059	macromolecule biosynthetic process	21951, 207214, 19106, 107373, 52615, 98415, 319160, 72567, 26885, 229096, 319161, 64602, 19317, 22040, 72720, 60599, 241062, 544971, 73233, 229542, 382236, 20688, 22589, 73178, 15270, 80892, 21898, 319168, 18227, 26405, 81702, 11920, 97122, 103172, 217864, 226982, 67341, 17876, 226470, 629016, 244879, 13006, 110651, 114642, 269254, 21406, 326619, 260423, 97114, 70227, 219103, 70508, 22688, 15234,…	1.67206e-27	4809	844	334	21354
8	GO:BP	GO:0034645	cellular macromolecule biosynthetic process	21951, 207214, 19106, 107373, 52615, 98415, 319160, 72567, 229096, 319161, 64602, 19317, 22040, 72720, 60599, 241062, 544971, 73233, 229542, 382236, 20688, 22589, 73178, 15270, 80892, 21898, 319168, 18227, 26405, 81702, 11920, 97122, 103172, 217864, 226982, 67341, 17876, 226470, 629016, 244879, 13006, 110651, 114642, 269254, 21406, 326619, 260423, 97114, 70227, 70508, 22688, 15234, 319165, 227867…	1.67206e-27	4725	844	330	21354
9	GO:BP	GO:0016070	RNA metabolic process	21951, 19106, 326622, 52615, 98415, 319160, 233789, 23960, 72567, 26885, 229096, 319161, 19317, 72720, 331401, 60599, 544971, 73233, 229542, 382236, 19134, 20688, 22589, 67973, 73178, 15270, 80892, 21898, 319168, 18139, 18227, 338351, 26405, 11920, 97122, 103172, 217864, 67341, 17876, 226470, 629016, 244879, 110651, 114642, 269254, 21406, 326619, 260423, 97114, 70227, 219103, 218543, 70508, 22688…	1.74008e-30	4505	844	329	21354
10	GO:BP	GO:0009889	regulation of biosynthetic process	21951, 207214, 19106, 52615, 233080, 98415, 72567, 26885, 229096, 64602, 19317, 22040, 72720, 60599, 544971, 73233, 229542, 382236, 20688, 22589, 73178, 226551, 15270, 80892, 21898, 319168, 18227, 26405, 81702, 11920, 103172, 217864, 226982, 67341, 17876, 226470, 629016, 244879, 13006, 18711, 110651, 114642, 269254, 21406, 260423, 19878, 97114, 70227, 219103, 70508, 22688, 15234, 319165, 227867, …	1.40848e-28	4185	844	307	21354
11	GO:BP	GO:0031326	regulation of cellular biosynthetic process	21951, 207214, 19106, 52615, 233080, 98415, 72567, 26885, 229096, 64602, 19317, 72720, 60599, 544971, 73233, 229542, 382236, 20688, 22589, 73178, 15270, 80892, 21898, 319168, 18227, 26405, 81702, 11920, 103172, 217864, 226982, 67341, 17876, 226470, 629016, 244879, 13006, 110651, 114642, 269254, 21406, 260423, 19878, 97114, 70227, 219103, 70508, 22688, 15234, 319165, 227867, 211673, 22720, 22417, …	2.76885e-28	4101	844	302	21354
12	GO:BP	GO:0019219	regulation of nucleobase-containing compound metabolic process	21951, 19106, 52615, 98415, 233789, 23960, 72567, 26885, 229096, 19317, 22040, 72720, 60599, 544971, 73233, 229542, 382236, 20688, 22589, 73178, 15270, 80892, 21898, 319168, 18227, 26405, 11920, 103172, 217864, 67341, 17876, 226470, 629016, 244879, 110651, 114642, 269254, 21406, 260423, 97114, 70227, 219103, 218543, 70508, 22688, 15234, 319165, 227867, 22720, 319604, 77782, 22417, 21974, 338523, …	3.01103e-29	3954	844	298	21354
13	GO:BP	GO:0010556	regulation of macromolecule biosynthetic process	21951, 207214, 19106, 52615, 98415, 72567, 26885, 229096, 64602, 19317, 72720, 60599, 544971, 73233, 229542, 382236, 20688, 22589, 73178, 15270, 80892, 21898, 319168, 18227, 26405, 81702, 11920, 103172, 217864, 226982, 67341, 17876, 226470, 629016, 244879, 13006, 110651, 114642, 269254, 21406, 260423, 97114, 70227, 219103, 70508, 22688, 15234, 319165, 227867, 211673, 22720, 22417, 338523, 319191,…	5.12178e-29	3929	844	296	21354
14	GO:BP	GO:2000112	regulation of cellular macromolecule biosynthetic process	21951, 207214, 19106, 52615, 98415, 72567, 229096, 64602, 19317, 72720, 60599, 544971, 73233, 229542, 382236, 20688, 22589, 73178, 15270, 80892, 21898, 319168, 18227, 26405, 81702, 11920, 103172, 217864, 226982, 67341, 17876, 226470, 629016, 244879, 13006, 110651, 114642, 269254, 21406, 260423, 97114, 70227, 70508, 22688, 15234, 319165, 227867, 211673, 22720, 22417, 338523, 319191, 17931, 106338,…	7.58419e-29	3846	844	291	21354
15	GO:BP	GO:0051252	regulation of RNA metabolic process	21951, 19106, 52615, 98415, 23960, 72567, 26885, 229096, 19317, 72720, 60599, 544971, 73233, 229542, 382236, 20688, 22589, 73178, 15270, 80892, 21898, 319168, 18227, 26405, 11920, 103172, 217864, 67341, 17876, 226470, 629016, 244879, 110651, 114642, 269254, 21406, 260423, 97114, 70227, 219103, 218543, 70508, 22688, 319165, 227867, 22720, 22417, 338523, 319191, 17931, 30046, 12419, 67155, 15572, 3…	1.30999e-27	3703	844	280	21354
16	GO:BP	GO:0032774	RNA biosynthetic process	21951, 19106, 52615, 98415, 319160, 72567, 26885, 319161, 72720, 60599, 544971, 73233, 229542, 382236, 20688, 22589, 73178, 15270, 80892, 21898, 319168, 18227, 26405, 11920, 97122, 103172, 217864, 67341, 17876, 226470, 629016, 244879, 110651, 114642, 269254, 21406, 326619, 260423, 97114, 70227, 219103, 70508, 22688, 319165, 227867, 22720, 22417, 338523, 319191, 17931, 30046, 12419, 67155, 320271,…	1.20058e-28	3564	844	276	21354
17	GO:BP	GO:0097659	nucleic acid-templated transcription	21951, 19106, 52615, 98415, 319160, 72567, 26885, 319161, 72720, 60599, 544971, 73233, 229542, 382236, 20688, 22589, 73178, 15270, 80892, 21898, 319168, 18227, 26405, 11920, 97122, 103172, 217864, 67341, 17876, 226470, 629016, 244879, 110651, 114642, 269254, 21406, 326619, 260423, 97114, 70227, 219103, 70508, 22688, 319165, 227867, 22720, 22417, 338523, 319191, 17931, 30046, 12419, 67155, 320271,…	1.40848e-28	3550	844	275	21354
18	GO:BP	GO:0006351	transcription, DNA-templated	21951, 19106, 52615, 98415, 319160, 72567, 319161, 72720, 60599, 544971, 73233, 229542, 382236, 20688, 22589, 73178, 15270, 80892, 21898, 319168, 18227, 26405, 11920, 97122, 103172, 217864, 67341, 17876, 226470, 629016, 244879, 110651, 114642, 269254, 21406, 326619, 260423, 97114, 70227, 70508, 22688, 319165, 227867, 22720, 22417, 338523, 319191, 17931, 30046, 12419, 67155, 320271, 230594, 22718,…	5.23107e-28	3504	844	271	21354
19	GO:BP	GO:0051276	chromosome organization	21951, 103554, 52615, 98415, 319160, 233789, 319161, 22040, 319184, 22589, 15270, 319168, 217232, 11920, 108907, 97122, 217864, 13006, 114642, 326619, 260423, 97114, 319165, 227867, 68549, 77782, 83984, 21974, 338523, 97908, 319191, 100710, 67155, 319188, 110616, 66923, 233532, 67246, 12648, 226151, 17765, 214162, 214498, 319181, 319158, 15519, 319186, 52463, 12649, 12753, 319170, 192195, 56353, …	7.58419e-29	1187	844	139	21354
20	GO:BP	GO:0006325	chromatin organization	103554, 52615, 98415, 319160, 319161, 319184, 22589, 15270, 319168, 11920, 97122, 217864, 114642, 326619, 260423, 97114, 319165, 227867, 83984, 338523, 97908, 319191, 67155, 319188, 110616, 66923, 233532, 67246, 12648, 17765, 214162, 214498, 319181, 319158, 319186, 52463, 12649, 12753, 319170, 192195, 56353, 94246, 621893, 319179, 320332, 635253, 110052, 50708, 319183, 214133, 14479, 270627, 1219…	1.20114e-27	791	844	108	21354

## Sheet: E72h vs E24h
	source	term_id	term_name	intersections	adjusted_p_value	term_size	query_size	intersection_size	effective_domain_size
1	GO:BP	GO:1901362	organic cyclic compound biosynthetic process	319160, 72567, 14105, 229542, 11909, 80892, 21898, 26405, 260423, 70508, 15234, 12638, 30046, 67155, 214162, 56070, 319158, 319554, 224585, 12649, 12608, 668923, 170439, 19820, 621893, 68801, 433182, 12190, 20473, 83946, 107815, 17258, 22200, 107568, 77044, 675812, 68235, 211329, 407786, 13205, 19645, 326620, 319173, 244216, 102638847, 20585, 22710, 56531, 83602, 353187, 319166, 108989, 108000, 3…	1.99115e-26	4191	935	325	21354
2	GO:BP	GO:0006725	cellular aromatic compound metabolic process	319160, 72567, 229096, 331401, 14105, 229542, 11909, 216965, 80892, 21898, 26405, 260423, 218543, 70508, 15234, 56195, 21974, 30046, 67155, 230257, 60344, 214162, 56070, 24127, 237877, 319158, 24015, 224585, 12649, 12608, 668923, 170439, 19820, 621893, 68801, 244672, 635253, 433182, 74213, 237859, 12190, 20473, 83946, 13804, 107815, 19877, 17258, 22200, 107568, 77044, 73679, 675812, 68235, 211329…	3.21055e-30	5668	935	414	21354
3	GO:BP	GO:0046483	heterocycle metabolic process	319160, 72567, 229096, 331401, 14105, 229542, 11909, 216965, 80892, 21898, 26405, 260423, 218543, 70508, 15234, 56195, 21974, 30046, 67155, 230257, 60344, 214162, 56070, 24127, 237877, 319158, 24015, 224585, 12649, 12608, 668923, 170439, 19820, 621893, 68801, 244672, 635253, 433182, 74213, 237859, 12190, 20473, 83946, 13804, 107815, 19877, 17258, 22200, 107568, 77044, 73679, 675812, 68235, 211329…	2.10534e-30	5587	935	411	21354
4	GO:BP	GO:0006139	nucleobase-containing compound metabolic process	319160, 72567, 229096, 331401, 14105, 229542, 11909, 216965, 80892, 21898, 26405, 260423, 218543, 70508, 15234, 56195, 21974, 30046, 67155, 230257, 60344, 214162, 56070, 24127, 237877, 319158, 24015, 224585, 12649, 12608, 668923, 170439, 19820, 621893, 68801, 244672, 635253, 433182, 74213, 237859, 12190, 20473, 83946, 13804, 107815, 19877, 17258, 22200, 107568, 77044, 73679, 675812, 68235, 211329…	1.30246e-31	5468	935	409	21354
5	GO:BP	GO:0090304	nucleic acid metabolic process	319160, 72567, 229096, 331401, 14105, 229542, 11909, 216965, 80892, 21898, 26405, 260423, 218543, 70508, 15234, 56195, 21974, 30046, 67155, 230257, 60344, 214162, 56070, 24127, 237877, 319158, 24015, 224585, 12649, 12608, 668923, 19820, 621893, 244672, 635253, 433182, 74213, 237859, 12190, 20473, 83946, 13804, 107815, 19877, 17258, 22200, 107568, 77044, 73679, 675812, 68235, 211329, 268859, 40778…	4.28332e-35	5003	935	395	21354
6	GO:BP	GO:0009059	macromolecule biosynthetic process	319160, 72567, 229096, 14105, 229542, 11909, 80892, 21898, 26405, 81702, 260423, 70508, 15234, 56195, 30046, 67155, 231279, 230257, 214162, 56070, 24127, 237877, 319158, 24015, 224585, 12649, 12608, 668923, 19820, 16589, 621893, 433182, 12190, 20473, 83946, 107815, 19877, 17258, 22200, 107568, 77044, 675812, 68235, 211329, 407786, 13205, 19645, 326620, 69352, 319173, 244216, 102638847, 20585, 227…	1.80196e-29	4809	935	367	21354
7	GO:BP	GO:0034645	cellular macromolecule biosynthetic process	319160, 72567, 229096, 14105, 229542, 11909, 80892, 21898, 26405, 81702, 260423, 70508, 15234, 56195, 30046, 67155, 231279, 230257, 214162, 56070, 24127, 237877, 319158, 24015, 224585, 12649, 12608, 668923, 19820, 16589, 621893, 433182, 12190, 20473, 83946, 107815, 19877, 17258, 22200, 107568, 77044, 675812, 68235, 211329, 407786, 13205, 19645, 326620, 69352, 319173, 244216, 102638847, 20585, 227…	1.32482e-29	4725	935	363	21354
8	GO:BP	GO:0016070	RNA metabolic process	319160, 72567, 229096, 331401, 14105, 229542, 11909, 80892, 21898, 26405, 260423, 218543, 70508, 56195, 30046, 67155, 230257, 214162, 56070, 24127, 319158, 24015, 224585, 12649, 12608, 668923, 19820, 621893, 244672, 433182, 74213, 237859, 12190, 20473, 83946, 13804, 107815, 19877, 17258, 22200, 107568, 77044, 675812, 68235, 211329, 268859, 407786, 218343, 13205, 19645, 326620, 319173, 244216, 102…	1.11822e-31	4505	935	359	21354
9	GO:BP	GO:0009889	regulation of biosynthetic process	72567, 229096, 14105, 229542, 11909, 226551, 80892, 21898, 26405, 81702, 260423, 19878, 70508, 15234, 56195, 30046, 67155, 231279, 230257, 214162, 56070, 24127, 237877, 224585, 12649, 12608, 668923, 19820, 16589, 621893, 68801, 433182, 12190, 20473, 83946, 107815, 19877, 17258, 22200, 107568, 77044, 675812, 68235, 211329, 407786, 13205, 19645, 69352, 319173, 244216, 102638847, 20585, 22710, 56531…	1.32482e-29	4185	935	334	21354
10	GO:BP	GO:0031326	regulation of cellular biosynthetic process	72567, 229096, 14105, 229542, 11909, 80892, 21898, 26405, 81702, 260423, 19878, 70508, 15234, 56195, 30046, 67155, 231279, 230257, 214162, 56070, 24127, 237877, 224585, 12649, 12608, 668923, 19820, 16589, 621893, 68801, 433182, 12190, 20473, 83946, 107815, 19877, 17258, 22200, 107568, 77044, 675812, 68235, 211329, 407786, 13205, 19645, 69352, 319173, 244216, 102638847, 20585, 22710, 56531, 353187…	8.97473e-30	4101	935	330	21354
11	GO:BP	GO:0010556	regulation of macromolecule biosynthetic process	72567, 229096, 14105, 229542, 11909, 80892, 21898, 26405, 81702, 260423, 70508, 15234, 56195, 30046, 67155, 231279, 230257, 214162, 56070, 24127, 237877, 224585, 12649, 12608, 668923, 19820, 16589, 621893, 433182, 12190, 20473, 83946, 107815, 19877, 17258, 22200, 107568, 77044, 675812, 68235, 211329, 407786, 13205, 19645, 69352, 319173, 244216, 102638847, 20585, 22710, 56531, 353187, 104625, 3191…	1.2694e-30	3929	935	324	21354
12	GO:BP	GO:0019219	regulation of nucleobase-containing compound metabolic process	72567, 229096, 14105, 229542, 11909, 80892, 21898, 26405, 260423, 218543, 70508, 15234, 56195, 21974, 30046, 67155, 230257, 60344, 214162, 56070, 237877, 24015, 224585, 12649, 12608, 668923, 19820, 621893, 635253, 433182, 237859, 12190, 20473, 83946, 13804, 107815, 19877, 17258, 22200, 107568, 77044, 675812, 68235, 211329, 268859, 407786, 13205, 19645, 319173, 244216, 102638847, 20585, 22710, 565…	2.46216e-30	3954	935	324	21354
13	GO:BP	GO:2000112	regulation of cellular macromolecule biosynthetic process	72567, 229096, 14105, 229542, 11909, 80892, 21898, 26405, 81702, 260423, 70508, 15234, 56195, 30046, 67155, 231279, 230257, 214162, 56070, 24127, 237877, 224585, 12649, 12608, 668923, 19820, 16589, 621893, 433182, 12190, 20473, 83946, 107815, 19877, 17258, 22200, 107568, 77044, 675812, 68235, 211329, 407786, 13205, 19645, 69352, 319173, 244216, 102638847, 20585, 22710, 56531, 353187, 104625, 3191…	1.42623e-30	3846	935	319	21354
14	GO:BP	GO:0034654	nucleobase-containing compound biosynthetic process	319160, 72567, 14105, 229542, 11909, 80892, 21898, 26405, 260423, 70508, 15234, 30046, 67155, 214162, 56070, 319158, 224585, 12649, 12608, 668923, 170439, 19820, 621893, 68801, 433182, 12190, 20473, 83946, 107815, 17258, 22200, 107568, 77044, 675812, 68235, 211329, 407786, 13205, 19645, 326620, 319173, 244216, 102638847, 20585, 22710, 56531, 83602, 353187, 319166, 108989, 108000, 319552, 18616, 2…	1.06588e-27	3973	935	317	21354
15	GO:BP	GO:0051252	regulation of RNA metabolic process	72567, 229096, 14105, 229542, 11909, 80892, 21898, 26405, 260423, 218543, 70508, 56195, 30046, 67155, 230257, 214162, 56070, 24015, 224585, 12649, 12608, 668923, 19820, 621893, 433182, 237859, 12190, 20473, 83946, 107815, 19877, 17258, 22200, 107568, 77044, 675812, 68235, 211329, 268859, 407786, 13205, 19645, 319173, 244216, 102638847, 20585, 22710, 56531, 353187, 319166, 108989, 108000, 319552, …	3.946e-30	3703	935	309	21354
16	GO:BP	GO:0032774	RNA biosynthetic process	319160, 72567, 14105, 229542, 11909, 80892, 21898, 26405, 260423, 70508, 30046, 67155, 214162, 56070, 319158, 224585, 12649, 12608, 668923, 19820, 621893, 433182, 12190, 20473, 83946, 107815, 17258, 22200, 107568, 77044, 675812, 68235, 211329, 407786, 13205, 19645, 326620, 319173, 244216, 102638847, 20585, 22710, 56531, 83602, 353187, 319166, 108989, 108000, 319552, 18616, 235682, 56805, 18028, 1…	2.46216e-30	3564	935	302	21354
17	GO:BP	GO:0097659	nucleic acid-templated transcription	319160, 72567, 14105, 229542, 11909, 80892, 21898, 26405, 260423, 70508, 30046, 67155, 214162, 56070, 319158, 224585, 12649, 12608, 668923, 19820, 621893, 433182, 12190, 20473, 83946, 107815, 17258, 22200, 107568, 77044, 675812, 68235, 211329, 407786, 13205, 19645, 326620, 319173, 244216, 102638847, 20585, 22710, 56531, 83602, 353187, 319166, 108989, 108000, 319552, 18616, 235682, 56805, 18028, 1…	2.64224e-30	3550	935	301	21354
18	GO:BP	GO:0006351	transcription, DNA-templated	319160, 72567, 14105, 229542, 11909, 80892, 21898, 26405, 260423, 70508, 30046, 67155, 214162, 56070, 319158, 224585, 12649, 12608, 668923, 19820, 621893, 433182, 12190, 20473, 83946, 107815, 17258, 22200, 107568, 77044, 675812, 68235, 211329, 407786, 13205, 19645, 326620, 319173, 244216, 102638847, 20585, 22710, 56531, 83602, 353187, 319166, 108989, 108000, 319552, 18616, 235682, 56805, 18028, 1…	7.08172e-30	3504	935	297	21354
19	GO:BP	GO:0051276	chromosome organization	319160, 67064, 11909, 260423, 21974, 67155, 319188, 110616, 214162, 319181, 319158, 12649, 621893, 635253, 319183, 12190, 107815, 77044, 73679, 13205, 19645, 326620, 319173, 20585, 56531, 319166, 108989, 70799, 319154, 319192, 665622, 75339, 22427, 12151, 69386, 52615, 22589, 319168, 11920, 326619, 226026, 97114, 68549, 83984, 338523, 214498, 15519, 94246, 319179, 14211, 319177, 51869, 72117, 173…	3.48785e-28	1187	935	146	21354
20	GO:BP	GO:0071103	DNA conformation change	319160, 260423, 21974, 319188, 319181, 319158, 319183, 13205, 326620, 108989, 319154, 319192, 665622, 75339, 22427, 69386, 22589, 326619, 226026, 97114, 83984, 319179, 14211, 319177, 100041230, 665596, 319149, 13990, 58243, 319148, 319180, 80838, 319189, 319178, 77987, 15077, 103554, 108907, 77782, 545725, 97908, 68675, 52463, 320332, 50708, 19291, 319152, 319150, 218914, 70099, 319155, 109151, 3…	3.96089e-28	300	935	69	21354

## Sheet: GO terms listed in Figure 2c
source	term_id	term_name	intersections	adjusted_p_value	term_size	query_size	intersection_size	effective_domain_size
GO:BP	GO:0090304	nucleic acid metabolic process	319160, 72567, 229096, 72720, 331401, 14105, 229542, 11909, 216965, 80892, 21898, 26405, 260423, 218543, 70508, 15234, 56195, 22417, 21974, 30046, 67155, 230257, 233532, 60344, 214162, 56070, 24127, 237877, 319158, 24015, 20683, 224585, 12649, 12608, 668923, 19820, 56353, 621893, 244672, 635253, 433182, 74213, 237859, 12190, 20473, 83946, 13804, 107815, 19877, 17258, 436240, 22200, 107568, 77044,…	1.59494e-33	5003	1059	430	21354
GO:BP	GO:0006139	nucleobase-containing compound metabolic process	319160, 72567, 229096, 72720, 331401, 14105, 229542, 11909, 216965, 80892, 21898, 26405, 260423, 218543, 70508, 15234, 56195, 22417, 21974, 30046, 67155, 230257, 233532, 60344, 214162, 56070, 24127, 237877, 319158, 24015, 20683, 224585, 12649, 12608, 668923, 170439, 19820, 56353, 621893, 68801, 244672, 635253, 433182, 74213, 237859, 12190, 20473, 83946, 13804, 107815, 19877, 17258, 436240, 22200,…	8.14658e-30	5468	1059	446	21354
GO:BP	GO:0016070	RNA metabolic process	319160, 72567, 229096, 72720, 331401, 14105, 229542, 11909, 80892, 21898, 26405, 260423, 218543, 70508, 56195, 22417, 30046, 67155, 230257, 233532, 214162, 56070, 24127, 319158, 24015, 20683, 224585, 12649, 12608, 668923, 19820, 56353, 621893, 244672, 433182, 74213, 237859, 12190, 20473, 83946, 13804, 107815, 19877, 17258, 436240, 22200, 107568, 77044, 675812, 68235, 211329, 268859, 407786, 21834…	1.18809e-29	4505	1059	388	21354
GO:BP	GO:0097659	nucleic acid-templated transcription	319160, 72567, 72720, 14105, 229542, 11909, 80892, 21898, 26405, 260423, 70508, 22417, 30046, 67155, 233532, 214162, 56070, 319158, 20683, 224585, 12649, 12608, 668923, 19820, 56353, 621893, 433182, 12190, 20473, 83946, 107815, 17258, 436240, 22200, 107568, 77044, 675812, 68235, 211329, 407786, 13205, 19645, 326620, 319173, 244216, 102638847, 20585, 22710, 77117, 84653, 56531, 83602, 353187, 2259…	2.90918e-29	3550	1059	327	21354
GO:BP	GO:0032774	RNA biosynthetic process	319160, 72567, 72720, 14105, 229542, 11909, 80892, 21898, 26405, 260423, 70508, 22417, 30046, 67155, 233532, 214162, 56070, 319158, 20683, 224585, 12649, 12608, 668923, 19820, 56353, 621893, 433182, 12190, 20473, 83946, 107815, 17258, 436240, 22200, 107568, 77044, 675812, 68235, 211329, 407786, 13205, 19645, 326620, 319173, 244216, 102638847, 20585, 22710, 77117, 84653, 56531, 83602, 353187, 2259…	2.90918e-29	3564	1059	328	21354
GO:BP	GO:0006725	cellular aromatic compound metabolic process	319160, 72567, 229096, 72720, 331401, 14105, 229542, 11909, 216965, 80892, 21898, 26405, 260423, 218543, 70508, 15234, 56195, 22417, 21974, 30046, 67155, 230257, 233532, 60344, 214162, 56070, 24127, 237877, 319158, 24015, 20683, 224585, 28254, 12649, 12608, 668923, 170439, 19820, 56353, 621893, 68801, 244672, 635253, 433182, 74213, 237859, 12190, 20473, 83946, 13804, 107815, 19877, 17258, 436240,…	2.90918e-29	5668	1059	454	21354
GO:BP	GO:0019219	regulation of nucleobase-containing compound metabolic process	72567, 229096, 72720, 14105, 229542, 11909, 80892, 21898, 26405, 260423, 218543, 70508, 15234, 56195, 22417, 21974, 30046, 67155, 230257, 233532, 60344, 214162, 56070, 237877, 24015, 20683, 224585, 12649, 12608, 668923, 19820, 56353, 621893, 635253, 433182, 237859, 12190, 20473, 83946, 13804, 107815, 19877, 17258, 436240, 22200, 107568, 77044, 675812, 68235, 211329, 268859, 407786, 13205, 19645, …	8.95976e-30	3954	1059	355	21354
GO:BP	GO:0046483	heterocycle metabolic process	319160, 72567, 229096, 72720, 331401, 14105, 229542, 11909, 216965, 80892, 21898, 26405, 260423, 218543, 70508, 15234, 56195, 22417, 21974, 30046, 67155, 230257, 233532, 60344, 214162, 56070, 24127, 237877, 319158, 24015, 20683, 224585, 28254, 12649, 12608, 668923, 170439, 19820, 56353, 621893, 68801, 244672, 635253, 433182, 74213, 237859, 12190, 20473, 83946, 13804, 107815, 19877, 17258, 436240,…	3.33045e-29	5587	1059	449	21354
GO:BP	GO:0010556	regulation of macromolecule biosynthetic process	72567, 229096, 72720, 14105, 229542, 11909, 80892, 21898, 26405, 81702, 260423, 70508, 15234, 56195, 22417, 30046, 67155, 231279, 230257, 233532, 214162, 56070, 24127, 237877, 20683, 224585, 12649, 12608, 668923, 19820, 16589, 56353, 621893, 433182, 12190, 20473, 83946, 107815, 19877, 17258, 436240, 22200, 107568, 77044, 675812, 68235, 211329, 13690, 407786, 13205, 19645, 69352, 319173, 244216, 1…	1.84367e-29	3929	1059	352	21354
GO:BP	GO:1901360	organic cyclic compound metabolic process	319160, 72567, 229096, 72720, 331401, 14105, 229542, 11909, 216965, 80892, 21898, 26405, 260423, 218543, 70508, 15234, 56195, 22417, 21974, 12638, 30046, 67155, 230257, 233532, 60344, 214162, 56070, 24127, 237877, 319158, 319554, 24015, 20683, 224585, 28254, 12649, 12608, 668923, 170439, 19820, 56353, 621893, 68801, 244672, 635253, 433182, 74213, 237859, 12190, 20473, 83946, 13804, 107815, 19877,…	2.36058e-27	5874	1059	459	21354
GO:BP	GO:0051276	chromosome organization	319160, 67064, 11909, 260423, 21974, 67155, 319188, 110616, 233532, 214162, 319181, 319158, 12649, 56353, 621893, 635253, 319183, 12190, 107815, 77044, 73679, 13205, 19645, 326620, 319173, 20585, 56531, 319166, 108989, 70799, 319154, 319192, 665622, 75339, 22427, 12151, 69386, 52615, 22589, 319168, 11920, 326619, 226026, 97114, 68549, 83984, 338523, 214498, 15519, 94246, 319179, 14211, 193740, 31…	7.78243e-27	1187	1059	155	21354
GO:BP	GO:2000112	regulation of cellular macromolecule biosynthetic process	72567, 229096, 72720, 14105, 229542, 11909, 80892, 21898, 26405, 81702, 260423, 70508, 15234, 56195, 22417, 30046, 67155, 231279, 230257, 233532, 214162, 56070, 24127, 237877, 20683, 224585, 12649, 12608, 668923, 19820, 16589, 56353, 621893, 433182, 12190, 20473, 83946, 107815, 19877, 17258, 436240, 22200, 107568, 77044, 675812, 68235, 211329, 13690, 407786, 13205, 19645, 69352, 319173, 244216, 1…	2.90918e-29	3846	1059	346	21354

## Sheet: GO terms listed in Figure 2d
source	term_id	term_name	intersections	adjusted_p_value	term_size	query_size	intersection_size	effective_domain_size
GO:BP	GO:0071103	DNA conformation change	319160, 260423, 21974, 319188, 233532, 319181, 319158, 319183, 13205, 326620, 108989, 319154, 319192, 665622, 75339, 22427, 69386, 22589, 326619, 226026, 97114, 83984, 319179, 14211, 319177, 100041230, 665596, 319149, 13990, 58243, 319148, 319180, 80838, 319189, 319178, 77987, 15077, 103554, 22040, 108907, 77782, 545725, 97908, 68675, 52463, 320332, 50708, 19291, 319152, 319150, 218914, 70099, 31…	1.89832e-26	300	1059	71	21354
GO:BP	GO:0006323	DNA packaging	319160, 260423, 319188, 233532, 319181, 319158, 319183, 326620, 108989, 319154, 319192, 665622, 75339, 69386, 22589, 326619, 226026, 97114, 83984, 319179, 14211, 319177, 100041230, 665596, 319149, 58243, 319148, 319180, 80838, 319189, 319178, 15077, 103554, 108907, 97908, 68675, 52463, 320332, 50708, 319152, 319150, 218914, 70099, 319155, 319153, 319161, 319184, 97122, 67246, 319186, 319157, 7117…	9.98241e-25	207	1059	57	21354
GO:BP	GO:0006334	nucleosome assembly	319160, 260423, 319188, 233532, 319181, 319158, 319183, 326620, 319154, 319192, 665622, 69386, 22589, 326619, 97114, 319179, 319177, 100041230, 665596, 319149, 58243, 319148, 319180, 80838, 319189, 319178, 15077, 97908, 320332, 50708, 319152, 319150, 319155, 319153, 319161, 319184, 97122, 319186, 319157, 56702, 319159, 15267	1.24151e-24	108	1059	42	21354
GO:BP	GO:0034728	nucleosome organization	319160, 260423, 319188, 233532, 319181, 319158, 319183, 77044, 326620, 319154, 319192, 665622, 69386, 22589, 326619, 97114, 319179, 319177, 100041230, 665596, 319149, 58243, 319148, 319180, 80838, 319189, 319178, 15077, 103554, 97908, 320332, 50708, 319152, 319150, 319155, 319153, 319161, 319184, 97122, 114642, 319186, 319157, 56702, 319159, 235626, 15267	3.57528e-23	142	1059	46	21354
GO:BP	GO:0031497	chromatin assembly	319160, 260423, 319188, 233532, 319181, 319158, 319183, 326620, 108989, 319154, 319192, 665622, 75339, 69386, 22589, 326619, 97114, 319179, 319177, 100041230, 665596, 319149, 58243, 319148, 319180, 80838, 319189, 319178, 15077, 97908, 68675, 52463, 320332, 50708, 319152, 319150, 319155, 319153, 319161, 319184, 97122, 67246, 319186, 319157, 74355, 56702, 319159, 15267	5.62819e-23	157	1059	48	21354
GO:BP	GO:0006333	chromatin assembly or disassembly	319160, 260423, 319188, 233532, 319181, 319158, 319183, 77044, 326620, 108989, 319154, 319192, 665622, 75339, 69386, 22589, 326619, 97114, 319179, 319177, 100041230, 665596, 319149, 58243, 319148, 319180, 80838, 319189, 319178, 15077, 97908, 68675, 52463, 320332, 50708, 319152, 319150, 319155, 319153, 319161, 319184, 97122, 67246, 12648, 319186, 319157, 228012, 74355, 56702, 319159, 15267	6.79271e-23	179	1059	51	21354
GO:BP	GO:0065004	protein-DNA complex assembly	319160, 260423, 319188, 233532, 319181, 319158, 319183, 326620, 319154, 319192, 665622, 69386, 544971, 22589, 326619, 97114, 319179, 319177, 21413, 100041230, 665596, 319149, 58243, 229841, 319148, 319180, 80838, 319189, 319178, 15077, 12912, 97908, 320332, 50708, 319152, 319150, 13982, 319155, 319153, 319161, 319184, 97122, 319186, 270627, 319157, 56702, 319159, 15267	8.892e-20	184	1059	48	21354
GO:BP	GO:0006335	DNA replication-dependent nucleosome assembly	319160, 260423, 319158, 326620, 319154, 69386, 326619, 97114, 100041230, 319149, 319148, 15077, 97908, 320332, 319152, 319150, 319155, 319153, 319161, 97122, 319157, 319159	2.42072e-19	33	1059	22	21354
GO:BP	GO:0034723	DNA replication-dependent nucleosome organization	319160, 260423, 319158, 326620, 319154, 69386, 326619, 97114, 100041230, 319149, 319148, 15077, 97908, 320332, 319152, 319150, 319155, 319153, 319161, 97122, 319157, 319159	2.42072e-19	33	1059	22	21354
GO:BP	GO:0071824	protein-DNA complex subunit organization	319160, 260423, 319188, 233532, 319181, 319158, 319183, 77044, 326620, 319154, 319192, 665622, 69386, 544971, 22589, 326619, 97114, 319179, 319177, 21413, 100041230, 665596, 319149, 58243, 229841, 319148, 319180, 80838, 319189, 319178, 15077, 12912, 103554, 97908, 320332, 50708, 319152, 319150, 13982, 319155, 319153, 319161, 319184, 97122, 114642, 319186, 270627, 319157, 56702, 319159, 235626, 15…	2.6086e-19	221	1059	52	21354
